# Supplementary material for: Binankadsurin A from Kadsura coccinea Fruits Ameliorates Acetaminophen-Induced Liver Injury Through Inhibiting Oxidative Stress by Keap1/Nrf2/HO-1 Pathway
Source: Nutrients. 2026 Jan 26;18(3):403. doi: 10.3390/nu18030403 (PMC12899676; doi:10.3390/nu18030403)
Supplement: Supplementary file 1 [file nutrients-18-00403-s001.zip]

Archive with 1 entries (1 files):
- nutrients-4031286-supplementary.pdf
